# Supplementary material for: Chemical characterization and metabolic profiling of Xiao-Er-An-Shen Decoction by UPLC-QTOF/MS
Source: Front Pharmacol. 2023 Nov 2;14:1219866. doi: 10.3389/fphar.2023.1219866 (PMC10652787; doi:10.3389/fphar.2023.1219866)
Supplement: Supplementary file 1 [file Table2.XLSX]

## Sheet: Sheet1
SUPPLEMENTARY Table 2 | Identification of the major components present in XEASD by UPLC-QTOF-MS.
NO.	Identification	Formula	tR	ESI-					ESI+					Peak area	Class	Source
			min	Ion Mode	m/z	Calcm/z	ppm	Fragment ions(m/z)	Ion Mode	m/z	Calcm/z	ppm	Fragment ions(m/z)
P1	Ornithine	C5H12N2O2	0.79	-	-	-	-	-	[M+H]+	133.097	133.096	-4.8	70	87070(+)	Amino acids	PIR
P2	Lysine	C6H14N2O2	0.79	-	-	-	-	-	[M+H]+	147.113	147.112	-4.3	130, 84	25330(+)	Amino acids	PIR/TLF
P3	Histidine	C6H9N3O2	0.79	-	-	-	-	-	[M+H]+	156.077	156.077	-0.8	110, 83, 82	103400(+)	Amino acids	PIR/TLF
P4	Arginine	C6H14N4O2	0.8	-	-	-	-	-	[M+H]+	175.119	175.119	-0.7	158, 130, 70	36610(+)	Amino acids	PIR/TLF
P5	Asparaginic acid	C4H7NO4	0.87	-	-	-	-	-	[M+H]+	134.045	134.045	-1.5	88, 74, 70	51830(+)	Amino acids	PIR/TLF
P6	Threonine	C4H9NO3	0.89	-	-	-	-	-	[M+H]+	120.066	120.065	-1.1	74, 56	63020(+)	Amino acids	PIR/TLF
P7	Glutamic acid	C5H9NO4	0.9	-	-	-	-	-	[M+H]+	148.06	148.06	-1.2	84, 56	25430(+)	Amino acids	PIR/TLF
P8	Serine	C3H7NO3	0.91	-	-	-	-	-	[M+H]+	106.05	106.05	-2.7	60	147700(+)	Amino acids	PIR/TLF
P9	Proline	C5H9NO2	0.94	-	-	-	-	-	[M+H]+	116.071	116.07	-4.7	70	68900(+)	Amino acids	PIR/TLF
P10	Piperidineacetic acid	C7H13NO2	0.97	-	-	-	-	-	[M+H]+	144.102	144.102	-0.2	84, 58	147900(+)	Alkaloids	CRP
P11	Gentiobiose	C12H22O11	0.99	[M-H]-	341.109	341.109	-1	341, 221, 179, 161, 149, 143, 119, 89, 71, 59	-	-	-	-	-	1448000(-)	Saccharides	GRR
P12	Malic acid	C4H6O5	1	[M-H]-	133.014	133.014	-1.4	115, 71	-	-	-	-	-	23490(-)	Organic acids	C/GF
P13	Nicotinamide	C6H6N2O	1.44	-	-	-	-	-	[M+H]+	123.055	123.055	-4.2	106, 80, 78, 53	70270(+)	Alkaloids	PIR
P14	Adenine	C5H5N5	1.48	-	-	-	-	-	[M+H]+	136.061	136.062	-4.9	119, 94, 92, 67, 65	10430(+)	Purines	GRR
P15	Citric acid	C6H8O7	1.59	[M-H]-	191.02	191.019	1.6	173, 127, 93, 85	-	-	-	-	-	17740(-)	Organic acids	C/GF
P16	Succinic acid	C4H6O4	1.96	[M-H]-	117.02	117.019	3.6	99, 73	-	-	-	-	-	1877(-)	Organic acids	ACB
P17	Leucine	C6H13NO2	1.99	-	-	-	-	-	[M+H]+	132.102	132.102	-2.4	86	106400(+)	Amino acids	PIR/TLF
P18	Isoleucine	C6H13NO2	2.16	-	-	-	-	-	[M+H]+	132.102	132.102	-2.4	86	158600(+)	Amino acids	PIR/TLF
P19	Adenosine	C10H13N5O4	2.3	-	-	-	-	-	[M+H]+	268.104	268.104	-0.5	136, 119	131800(+)	Purines	PIR/HFG/TLF/ML
P20	N-Methyltyramine	C9H13NO	2.58	-	-	-	-	-	[M+H]+	152.107	152.107	0.2	121, 103, 93, 91, 77	24620(+)	Alkaloids	HFG
P21	Guanosine	C10H13N5O5	2.64	-	-	-	-	-	[M+H]+	284.099	284.099	-0.7	161, 152, 135	13020(+)	Purines	PIR/TLF
P22	Hordenine	C10H15NO	2.88	-	-	-	-	-	[M+H]+	166.122	166.123	-2	121, 103, 93, 91, 77	67110(+)	Alkaloids	HFG
P23	Gallic acid	C7H6O5	2.9	[M-H]-	169.014	169.014	0.8	125, 97	-	-	-	-	-	20610(-)	Organic acids	C/GF/ACB
P24	7-O-galloyl-D-sedoheptulose	C14H18O11	3.32	[M-H]-	361.078	361.078	0.8	271, 211, 169, 125, 167, 183	-	-	-	-	-	54700(-)	Phenol derivatives	C
P25	Phenylalanine	C9H11NO2	3.67	-	-	-	-	-	[M+H]+	166.086	166.086	-2	120, 103	217200(+)	Amino acids	PIR/HFG/TLF
P26	5-HMF	C6H6O3	3.93	-	-	-	-	-	[M+H]+	127.039	127.039	-0.8	109, 81	1108000(+)	Furans	C/AF
P27	Protocatechuic acid	C7H6O4	5.21	[M-H]-	153.019	153.019	-1.4	109, 108, 153	-	-	-	-	-	6793(-)	Phenol derivatives	ATR/GF
P28	Tryptophan	C11H12N2O2	6.42	[M-H]-	203.083	203.083	1.3	203, 142, 116, 74	-	-	-	-	-	16860(-)	Amino acids	ACB/HFG/TLF
P29	Neochlorogenic acid*	C16H18O9	6.73	[M-H]-	353.088	353.087	1.2	191, 179, 135	-	-	-	-	-	4124(-)	Phenylpropanoids	AR/ATR/ACB/NRR/GF/AF
P30	Sibiricose A3	C19H26O13	7.52	[M-H]-	461.131	461.13	1.8	341, 281, 239, 137, 119	-	-	-	-	-	40420(-)	Glycosides	POR
P31	Trigonelline	C7H7NO2	7.61	[M-H]-	136.041	136.04	0.7	109, 94, 93, 66	-	-	-	-	-	2751(-)	Alkaloids	ACB/PIR
P32	3,4-dihydroxybenzaldehyde	C7H6O3	7.71	[M-H]-	137.024	137.024	0.7	93, 65	-	-	-	-	-	35990(-)	Phenol derivatives	ACB
P33	Cornusglucosides C	C23H36O16	7.85	[M+FA-H]-	613.199	613.198	1.6	477, 405, 285, 243, 179, 161, 101	-	-	-	-	-	4857(-)	Iridoid glycosides	C
P34	Loganic acid	C16H24O10	7.86	[M-H]-	375.13	375.13	1.7	213, 169, 151, 113	[M+H]+	377.143	377.144	-2.1	215, 197, 179, 151, 109	105900(-)12060(+)	Iridoid glycosides	C/GF
P35	Morroniside	C17H26O11	8.19	[M+FA-H]-	451.147	451.146	2.4	405, 243, 227, 193, 179, 160, 155, 141, 121, 101	[M+NH4]+	424.181	424.181	-0.3	227, 209, 195, 183, 177, 167, 155, 149, 141, 139	1039000(-)756400(+)	Iridoid glycosides	C
P36	Sibiricose A5	C22H30O14	8.45	[M-H]-	517.157	517.156	1.8	341, 337, 193, 175, 160	[M+H]+	519.17	519.171	-2.2	339, 281, 177	70920(-)12370(+)	Phenylpropanoid glycosides	POR
P37	Vitexin	C21H20O10	8.48	-	-	-	-	-	[M+H]+	433.113	433.113	0	313, 283, 284, 323, 314, 337, 397	15860(+)	Flavonoids	ATR/HFG
P38	Chlorogenic acid*	C16H18O9	8.5	[M-H]-	353.088	353.087	-0.2	191	-	-	-	-	-	59600(-)	Phenylpropanoids	AR/ATR/ACB/NRR/GF/AF/HFG
P39	Sibiricose A5 isomer	C22H30O14	8.65	[M-H]-	517.158	517.156	2.4	341, 337, 193, 175, 160	[M+H]+	519.17	519.171	-1.2	339, 281, 177	120500(-)25400(+)	Phenylpropanoid glycosides	POR
P40	2-benzyl-2,3-dihydroxybutanedioic acid	C11H12O6	8.7	[M-H]-	239.056	239.056	1.7	179, 177, 149, 133	-	-	-	-	-	42470(-)	Organic acids	GF
P41	Sibiricose A1	C23H32O15	8.74	[M-H]-	547.168	547.167	1.7	367, 341, 223, 205, 190	[M+H]+	549.181	549.181	-0.9	369, 207, 175	34630(-)12690(+)	Phenylpropanoid glycosides	POR
P42	Cryptochlorogenic acid*	C16H18O9	8.76	[M-H]-	353.088	353.088	0.7	191, 173, 161, 155, 111, 137, 135	-	-	-	-	-	10700(-)	Phenylpropanoids	AR/ATR/ACB/NRR/GF/AF
P43	Tetrahydroharman-3-carboxylic acid	C13H14N2O2	8.8	-	-	-	-	-	[M+H]+	231.113	231.113	1.3	188, 168, 158, 143, 130	9160(+)	Alkaloids	ML
P44	Cnidioside A	C17H20O9	8.84	-	-	-	-	-	[M+H]+	369.118	369.118	-0.3	207, 175, 147, 119	192500(+)	Coumarins	CRP/AF
P45	Esculetin*	C9H6O4	8.86	[M-H]-	177.019	177.019	0.3	149, 133, 105, 89, 77	-	-	-	-	-	5186(-)	Coumarins	ATR
P46	Polygalatenoside A	C19H26O11	8.87	[M+FA-H]-	475.147	475.146	2.1	429, 307, 163, 121, 77	[M+NH4]+	448.181	448.181	-1	267, 249, 123, 105	83690(-)95120(+)	Iridoid glycosides	C
P47	Sibiricose A1 isomer	C23H32O15	8.88	[M-H]-	547.169	547.167	4.7	367, 341, 223, 205, 190	[M+H]+	549.181	549.181	-0.9	369, 207, 175	99850(-)28260(+)	Phenylpropanoid glycosides	POR
P48	Oxyphyllenone A	C12H18O3	8.95	-	-	-	-	-	[M+H]+	211.133	211.133	-0.9	193, 175, 151, 133, 107, 105	17290(+)	Ketones	AOF
P49	Caffeic acid*	C9H8O4	9	[M-H]-	179.035	179.035	0.2	135, 134, 89	-	-	-	-	-	13050(-)	Phenylpropanoids	ATR/AF
P50	Fraxin	C16H18O10	9.02	[M-H]-	369.083	369.083	-0.1	207, 192, 163	-	-	-	-	-	6278(-)	Coumarins	NRR
P51	Puerarin	C21H20O9	9.26	[M-H]-	415.104	415.103	2	307, 295, 227, 267	-	-	-	-	-	209500(-)	Flavonoids	GRR
P52	Syringic acid	C9H10O5	9.32	[M-H]-	197.046	197.046	2.6	182, 162, 123	-	-	-	-	-	3290(-)	Phenol derivatives	GF
P53	Loganin*	C17H26O10	9.35	[M+FA-H]-	435.152	435.151	2.3	389, 227, 127, 101	[M+H]+	391.159	391.16	-1.3	229, 211, 197, 179, 151, 109	2023000(-)144300(+)	Iridoid glycosides	C
P54	(6S,7Z,9R)-roseoside	C19H30O8	9.38	-	-	-	-	-	[M+H]+	387.202	387.201	0.3	225, 207, 189, 149	25690(+)	Terpenoids	GF
P55	Tatarine C	C15H20N2O6	9.44	-	-	-	-	-	[M+H]+	325.139	325.139	-0.2	307, 191	16060(+)	Alkaloids	ATR
P56	Sweroside	C16H22O9	9.47	[M+FA-H]-	403.126	403.125	2.5	357, 267, 237, 195, 179, 151, 125, 119, 113	[M+H]+	359.133	359.134	-0.6	197, 179, 151, 127, 11	174000(-)264400(+)	Iridoid glycosides	C
P57	Vicenin-2/Saponarin	C27H30O15	9.47	[M-H]-	593.154	593.151	3.9	503, 473, 383, 353	[M+H]+	595.164	595.166	-2.5	541, 457, 325, 307, 295,	61000(-)138000(+)	Flavonoids	CRP/AF/HFG
P58	Sibiricose A6	C23H32O15	9.61	[M-H]-	547.168	547.167	2.8	385, 367, 295, 265, 223, 205, 175, 149	-	-	-	-	-	36410(-)	Phenylpropanoid glycosides	POR
P59	Diosmetin-6,8-di-c-glucoside	C28H32O16	9.63	[M-H]-	623.163	623.162	1.6	503, 413, 383	-	-	-	-	-	7715(-)	Flavonoids	CRP
P60	Chrysoeriol‐6,8‐di‐c‐glucoside	C28H32O16	9.81	[M-H]-	623.164	623.162	3.8	503, 413, 383	-	-	-	-	-	4328(-)	Flavonoids	CRP
P61	Cyclo(-leu-pro)	C11H18N2O2	9.84	-	-	-	-	-	[M+H]+	211.144	211.144	-1.2	183, 138, 98, 86	43270(+)	Amino acids	PIR
P62	Logmalicid A	C21H30O14	9.86	[M-H]-	505.156	505.156	-1.4	487, 389, 227, 127, 71	-	-	-	-	-	47980(-)	Iridoid glycosides	C
P63	Logmalicid B	C21H30O14	9.86	[M-H]-	505.156	505.156	-1.4	487, 389, 341, 227, 127, 71	-	-	-	-	-	47980(-)	Iridoid glycosides	C
P64	Naringin 4'-Glucoside	C33H42O19	9.91	[M+FA-H]-	787.234	787.23	5.2	741, 579, 459, 433, 271	-	-	-	-	-	11710(-)	Flavonoids	CRP/AF
P65	Coumaroyl-glucose	C15H18O8	9.92	[M-H]-	325.094	325.093	2.4	163, 119	-	-	-	-	-	8977(-)	Phenylpropanoid glycosides	NRR
P66	3-O-feruloylquinic acid	C17H20O9	9.97	[M-H]-	367.104	367.103	1	193, 191, 173, 134, 93	-	-	-	-	-	15600(-)	Phenylpropanoids	ACB
P67	Isoschaftoside	C26H28O14	10.05	[M-H]-	563.14	563.141	-0.4	473, 443, 383, 353	[M+H]+	565.154	565.155	-1.5	529, 511, 427, 379, 337, 307	29480(-)44730(+)	Flavonoids	ATR/ACB/PIR/GRR
P68	Sibiricaxanthone B	C24H26O14	10.13	[M-H]-	537.127	537.125	3.6	387, 315, 297, 285, 267	[M+H]+	539.14	539.139	0.7	407, 389, 371, 353, 341, 335, 323, 311, 287, 257	184600(-)170300(+)	Anthranones	POR
P69	5-Hydroxyferulic acid	C10H10O5	10.19	[M-H]-	209.046	209.046	0.3	181, 165, 121, 120	-	-	-	-	-	654300(-)	Phenylpropanoids	ACB/PIR/GF/NRR/TLF/ML
P70	Glomeratose A	C24H34O15	10.41	[M+FA-H]-	607.192	607.188	6.5	561, 323, 237	[M+H]+	563.195	563.197	-2.9	383, 221	97390(-)18570(+)	Phenylpropanoid glycosides	POR
P71	p-coumaric acid	C9H8O3	10.41	[M-H]-	163.04	163.04	0.4	119, 117, 93	-	-	-	-	-	45160(-)	Coumarins	ATR/CRP/GF/AF
P72	Psoralen	C11H6O3	10.44	-	-	-	-	-	[M+H]+	187.039	187.039	-1.8	143, 131, 115	11540(+)	Coumarins	NRR
P73	Polygalaxanthone III	C25H28O15	10.45	[M-H]-	567.138	567.135	3.6	447, 345, 315, 297, 272	[M+H]+	569.15	569.15	-0.5	437, 419, 401, 383, 353, 341, 317, 287	354900(-)352300(+)	Anthranones	POR
P74	Irisxanthone	C20H20O11	10.49	[M-H]-	435.094	435.093	0.5	417, 345, 315, 300, 272, 258	[M+H]+	437.108	437.108	-0.3	419, 401, 383, 371, 365, 353, 341, 317, 287	17320(-)33030(+)	Anthranones	POR
P75	Decuroside V	C20H24O10	10.52	[M-H]-	423.13	423.13	0	261	[M+H]+	425.143	425.144	-1.9	263, 191, 187	1635(-)20080(+)	Coumarins	NRR
P76	Isoviolanthin	C27H30O14	10.58	[M-H]-	577.157	577.156	1.6	473, 383, 353, 283	-	-	-	-	-	27730(-)	Flavonoids	GRR
P77	Oxyphyllenone B	C12H18O3	10.59	-	-	-	-	-	[M+H]+	211.132	211.133	-1.9	193, 175, 151, 133, 107, 105	22940(+)	Ketones	AOF
P78	Neoeriocitrin	C27H32O15	10.63	[M-H]-	595.169	595.167	3.3	459, 287, 151, 135	[M+H]+	597.181	597.181	-0.7	289, 245, 163, 153	55660(-)54600(+)	Flavonoids	CRP/AF
P79	Licoagroside A	C23H24O12	10.73	[M-H]-	491.12	491.12	1.8	283, 268	-	-	-	-	-	62240(-)	Flavonoids	GRR
P80	Rutin	C27H30O16	10.77	[M-H]-	609.144	609.146	-3.4	301, 300	-	-	-	-	-	3549(-)	Flavonoids	CRP/GF/AF
P81	Liquiritin apioside	C26H30O13	10.78	[M-H]-	549.161	549.161	2.9	255, 135	[M+H]+	551.176	551.176	-0.5	257	133000(-)34630(+)	Flavonoids	GRR
P82	Calycosin-7-glucoside	C22H22O10	10.79	-	-	-	-	-	[M+H]+	447.128	447.129	-1.5	285, 270, 253, 225, 213, 197, 137	236800(+)	Flavonoids	AR
P83	Umbelliferone	C9H6O3	10.82	[M-H]-	161.024	161.024	0.2	133, 119, 105, 89, 77	-	-	-	-	-	14170(-)	Coumarins	NRR/AF
P84	Limonin glucoside	C32H42O14	10.85	[M-H]-	649.254	649.25	5.3	605, 443, 347, 227, 209, 165, 113	[M+NH4]+	668.291	668.291	-1	471, 425, 375, 161	112200(-)75350(+)	Limonoids	CRP/AF
P85	Eriocitrin	C27H32O15	10.87	[M-H]-	595.169	595.167	3.3	459, 287, 151, 135	[M+H]+	597.181	597.181	-0.7	289, 245, 163, 153	294000(-)16360(+)	Flavonoids	CRP/AF
P86	Tenuifoliside B	C30H36O17	10.88	[M-H]-	667.19	667.188	2.6	461, 281, 239, 205, 190	[M+Na]+	691.183	691.184	-1.5	504, 409, 391, 323	46180(-)18780(+)	Phenylpropanoid glycosides	POR
P87	Liquiritin*	C21H22O9	10.89	[M-H]-	417.119	417.119	0.7	255, 135, 119, 91	[M+H]+	419.134	419.134	-1.2	257, 147, 137	928400(-)141800(+)	Flavonoids	GRR
P88	Scopoletin	C10H8O4	10.93	-	-	-	-	-	[M+H]+	193.049	193.049	-1	178, 149, 133, 122	259600(+)	Coumarins	CRP/NRR
P89	Nicotiflorin*	C27H30O15	10.95	[M-H]-	593.152	593.151	1.8	285	-	-	-	-	-	7248(-)	Flavonoids	ATR/ACB
P90	Telephiose E or its isomer	C34H42O19	10.96/12.81	[M-H]-	753.228	753.225	4.4	547, 529, 205, 190	-	-	-	-	-	19280(-)	Glycosides	POR
P91	Ferulic acid*	C10H10O4	10.99	[M-H]-	193.051	193.051	-0.4	178, 134	-	-	-	-	-	30580(-)	Phenylpropanoids	ACB/PIR/GF/NRR/TLF/ML
P92	Sinapic acid	C11H12O5	11.04	[M-H]-	223.061	223.061	0.8	223, 208, 179, 165, 164, 163, 149, 141, 135, 121, 93, 75	-	-	-	-	-	13220(-)	Phenylpropanoids	ACB
P93	Nodakenetin	C14H14O4	11.16	-	-	-	-	-	[M+H]+	247.096	247.096	-0.6	229, 213, 175, 147	310100(+)	Coumarins	NRR
P94	2,4,5-trimethoxybenzoic acid	C10H12O5	11.18	-	-	-	-	-	[M+H]+	213.076	213.076	-0.7	195, 180, 165, 151, 137	47550(+)	Phenylpropanoids	ATR
P95	Oxyphyllenodiol A	C14H22O3	11.18	-	-	-	-	-	[M+H]+	239.164	239.164	0.1	221, 203, 179, 163, 133, 119, 105, 81	62020(+)	Ketones	AOF
P96	Marmesinin	C20H24O9	11.2	[M+FA-H]-	453.14	453.14	-0.1	407, 227, 211	[M+H]+	409.149	409.149	-0.3	247, 229, 187, 175, 131	1424000(-)2420000(+)	Coumarins	NRR
P97	Naringin*	C27H32O14	11.33	[M-H]-	579.174	579.172	4.1	459, 313, 271, 193, 151, 119	[M+H]+	581.187	581.187	0.4	435, 419, 383, 273, 153	386100(-)667200(+)	Flavonoids	AF
P98	Perlolyrine	C16H12N2O2	11.34	-	-	-	-	-	[M+H]+	265.097	265.097	-0.2	247, 219, 206, 167, 140	72490(+)	Alkaloids	ML
P99	Isorhoifolin	C27H30O14	11.35	-	-	-	-	-	[M+H]+	579.17	579.171	-1.8	433, 271	13240(+)	Flavonoids	ATR/CRP/AF
P100	(11S)-nootkatone-11,12-diol	C15H24O3	11.47	-	-	-	-	-	[M+H]+	253.18	253.18	-0.6	235, 177, 165, 133, 111, 107, 105, 81	171900(+)	Ketones	AOF
P101	Rhoifolin	C27H30O14	11.56	-	-	-	-	-	[M+H]+	579.17	579.171	-2	271	85640(+)	Flavonoids	ATR/CRP/AF
P102	Isochlorogenic acid A	C25H24O12	11.58	[M-H]-	515.12	515.122	4.3	353, 191, 179, 135	-	-	-	-	-	4700(-)	Phenylpropanoids	AR
P103	Narirutin	C27H32O14	11.64	[M-H]-	579.174	579.172	4.1	459, 313, 271, 193, 151, 119	[M+H]+	581.186	581.187	-0.7	273, 153	4407000(-)2120000(+)	Flavonoids	CRP/AF
P104	1-O-Sinapoyl-beta-D-glucose	C17H22O10	11.68	-	-	-	-	-	[M+H]+	387.128	387.129	-0.7	225, 207, 175, 147	112300(+)	Phenylpropanoid glycosides	POR
P105	3',6-Disinapoylsucrose	C34H42O19	11.74	[M-H]-	753.228	753.225	4.4	547, 529, 205, 190	[M+H]+	755.239	755.239	-0.3	369, 207, 175	458300(-)8266(+)	Phenylpropanoid glycosides	POR
P106	Cornuside*	C24H30O14	11.78	[M-H]-	541.156	541.156	-0.8	379, 347, 309, 169, 125	-	-	-	-	-	158100(-)	Iridoid glycosides	C
P107	Hesperidin*	C28H34O15	11.83	[M-H]-	609.185	609.183	4.1	301	[M+H]+	611.197	611.197	-0.7	303	564800(-)809100(+)	Flavonoids	ACB/CRP/AF/ML
P108	Naringenin-7-O-glucoside	C21H22O10	11.86	[M-H]-	433.114	433.114	0.9	433, 271, 151	[M+H]+	435.129	435.129	0.1	153147	74030(-)137100(+)	Flavonoids	GRR/AF
P109	Polygenin A	C33H40O18	11.86	[M-H]-	723.217	723.214	4.3	631, 547, 323, 301, 223, 205, 175	-	-	-	-	-	51450(-)	Steroids	POR
P110	Tenuifoliside A isomer	C31H38O17	11.92	[M-H]-	681.207	681.204	5.4	443, 281, 239, 179, 137	[M+H]+	683.218	683.218	-0.4	383, 283, 221	39920(-)15110(+)	Phenylpropanoid glycosides	POR
P111	Neohesperidin*	C28H34O15	12.09	[M-H]-	609.185	609.183	3.6	343, 301, 286	[M+H]+	611.197	611.197	-0.7	303	4290000(-)2674000(+)	Flavonoids	ACB/CRP/AF
P112	Azelaic acid	C9H16O4	12.15	[M-H]-	187.098	187.098	1.4	169, 141, 125, 123	-	-	-	-	-	75600(-)	Organic acids	TLF
P113	Salicylic acid	C7H6O3	12.19	[M-H]-	137.025	137.024	1.1	93, 65	-	-	-	-	-	45130(-)	Phenol derivatives	ATR
P114	Isoliquiritin Apioside	C26H30O13	12.37	[M-H]-	549.161	549.161	2.9	255, 135	[M+H]+	551.176	551.176	-0.5	257	20700(-)34730(+)	Flavonoids	GRR
P115	Hesperetin 7-O-Glucoside	C22H24O11	12.39	[M-H]-	463.126	463.125	3.1	301, 286	-	-	-	-	-	140800(-)	Flavonoids	CRP
P116	Tenuifoliside A	C31H38O17	12.44	[M-H]-	681.207	681.204	5.4	443, 281, 239, 179, 137	[M+H]+	683.218	683.218	-0.4	383, 283, 221	814500(-)85770(+)	Phenylpropanoid glycosides	POR
P117	Nomilinic acid glycoside	C34H48O16	12.48	[M-H]-	711.29	711.287	4.4	651, 607	-	-	-	-	-	57360(-)	Glycosides	CRP
P118	Tatarinoids B	C12H16O5	12.56	-	-	-	-	-	[M+H]+	241.107	241.107	-0.7	223, 195, 180, 177, 165	10680(+)	Phenylpropanoids	ATR
P119	1-Hydroxyacorenone	C15H22O3	12.61	-	-	-	-	-	[M+H]+	251.164	251.164	-1.1	233, 173, 134, 111	33900(+)	Terpenoids	ATR
P120	Baicilin*	C21H18O11	12.64	[M-H]-	445.079	445.078	1.9	269	[M+H]+	447.092	447.092	-0.6	271	117300(-)259100(+)	Flavonoids	CRP
P121	Isoliquiritin*	C21H22O9	12.69	[M-H]-	417.119	417.119	0	255, 135	[M+H]+	419.134	419.134	-1.2	257, 147, 137	365800(-)393700(+)	Flavonoids	GRR
P122	Ononin	C22H22O9	12.71	[M+FA-H]-	475.126	475.125	3	267, 252	[M+H]+	431.134	431.134	-0.4	269, 254, 198, 237, 209, 213, 225, 136	78200(-)349800(+)	Flavonoids	GRR/AR
P123	Oxyphyllenodiol B	C14H22O3	12.8	-	-	-	-	-	[M+H]+	239.164	239.164	-1.6	221, 203, 179, 163, 133, 119, 105, 81	36190(+)	Ketones	AOF
P124	Teuhetenone A	C12H18O2	12.83	-	-	-	-	-	[M+H]+	195.138	195.138	0.4	177, 163, 137, 121, 93, 77	172100(+)	Ketones	AOF
P125	5-Isopentenyloxy-7-methoxycoumarins	C15H16O4	12.85/16.13	-	-	-	-	-	[M+H]+	261.112	261.112	-1.7	243, 189, 131, 103	709600(+)	Coumarins	NRR
P126	Alpha-asarone	C12H16O3	13.01	-	-	-	-	-	[M+H]+	209.117	209.117	-0.8	194, 179, 153, 151, 91	9967(+)	Phenylpropanoids	ATR
P127	Tenuifoliside C	C35H44O19	13.19	[M-H]-	767.244	767.24	4.7	529, 325, 265, 237, 205, 190	[M+H]+	769.255	769.255	0.4	383, 369, 221, 207	88580(-)18590(+)	Phenylpropanoid glycosides	POR
P128	Oxypeucedanin	C16H14O5	13.22	[M-H]-	285.077	285.077	1.4	270, 221, 203, 150	[M+H]+	287.091	287.091	0.1	161, 153, 133, 121	3675(-)7703(+)	Coumarins	CRP/AF
P129	Tenuifoliose J	C59H72O33	13.24	[M-2H]2-	653.193	653.191	4.1	1119, 997, 979, 835, 653, 559, 341, 229, 203, 145	-	-	-	-	-	33770(-)	Phenylpropanoid glycosides	POR
P130	Asaronaldehyde	C10H12O4	13.25	-	-	-	-	-	[M+H]+	197.081	197.081	-0.8	169, 167, 154, 139, 138, 123, 111	36170(+)	Phenol derivatives	ATR
P131	Marmesin	C14H14O4	13.27	-	-	-	-	-	[M+H]+	247.096	247.096	-0.6	229, 213, 176, 175, 147	659500(+)	Coumarins	NRR
P132	N-trans-feruloyl-tyramine	C18H19NO4	13.28	[M-H]-	312.123	312.124	-2.4	297, 190, 178, 135, 148	[M+H]+	314.138	314.139	-1	177, 145, 121	4530(-)42800(+)	Alkaloids	ATR
P133	9,10-dimethoxypterocarpan-3-O-β-D-glycoside	C23H26O10	13.28	[M+FA-H]-	507.152	507.151	3.3	461, 299, 284, 269	[M+H]+	463.16	463.16	0.3	301, 167	18120(-)21670(+)	Flavonoids	AR
P134	Polygalaxanthone IV	C27H32O15	13.33	[M+FA-H]-	641.174	641.172	2	287, 271	[M+H]+	597.182	597.181	0.2	289, 274	12500(-)37120(+)	Anthranones	POR
P135	Oroxylin A Glucoronide	C22H20O11	13.46/13.77	-	-	-	-	-	[M+H]+	461.108	461.108	-0.7	285, 270	28370(+)	Flavonoids	CRP
P136	Liquiritigenin	C15H12O4	13.47	[M-H]-	255.066	255.066	0.1	255, 135, 119, 91	[M+H]+	257.081	257.081	-0.2	257, 147, 137, 119, 81	423200(-)300400(+)	Flavonoids	GRR
P137	Cornusfuroside D	C29H34O15	13.48	[M-H]-	621.181	621.183	-1.9	501, 271, 151	-	-	-	-	-	5559(-)	Iridoid glycosides	C
P138	Sebacic acid	C10H18O4	13.52	[M-H]-	201.113	201.113	0.6	183, 164, 139	-	-	-	-	-	9147(-)	Organic acids	ACB
P139	Schisusaponin H	C53H82O23	13.56	-	-	-	-	-	[M+H]+	1087.53	1087.53	-3.7	941, 779, 587, 501, 449, 455, 437, 221	8480(+)	Triterpenoid saponins	POR
P140	Oxypeucedanin hydrate	C16H16O6	13.59	-	-	-	-	-	[M+H]+	305.102	305.102	0.1	305, 203, 175, 159, 147, 131	120400(+)	Coumarins	CRP/NRR/AF
P141	Poncirin	C28H34O14	13.59	[M-H]-	593.188	593.188	0.6	327, 285	-	-	-	-	-	8426(-)	Flavonoids	CRP/AF
P142	3, 4, 5-trimethoxy-trans-cinnamic acid	C12H14O5	13.61	-	-	-	-	-	[M+H]+	239.091	239.091	-0.7	221, 206, 193, 191, 163, 147, 135, 107	132200(+)	Organic acids	NRR
P143	6-O-trans-feruloyl nodakenin	C30H32O12	13.62	[M-H]-	583.184	583.182	4.1	295, 265, 235, 227, 193, 175, 160, 149, 134	[M+H]+	585.196	585.197	-1.5	405, 339, 247, 177, 145	139200(-)113600(+)	Coumarins	NRR
P144	Acoramone	C12H16O4	13.63	-	-	-	-	-	[M+H]+	225.112	225.112	-1.2	210, 209, 193, 165, 153, 125, 101	362700(+)	Ketones	ATR
P145	Uralsaponin F	C44H64O19	13.78	-	-	-	-	-	[M+H]+	897.411	897.412	-	880, 721, 703, 685, 545, 527, 509, 497	15840(+)	Triterpenoid saponins	GRR
P146	Calycosin*	C16H12O5	13.79	[M-H]-	283.061	283.061	0.4	268, 267, 239, 240, 212, 211, 184	[M+H]+	285.075	285.076	-1.6	285, 270, 253, 225, 137	160300(-)2829(+)	Flavonoids	AR
P147	Citrusin III	C36H53N7O9	13.85	-	-	-	-	-	[M+H]+	728.397	728.398	-0.5	700, 615, 587, 502, 474, 405, 339, 282	67980(+)	Alkaloids	CRP
P148	22-hydroxy-licoricesaponin G2	C42H62O18	13.93	[M-H]-	853.391	853.386	5.8	807, 351, 193, 175	-	-	-	-	-	7055(-)	Triterpenoid saponins	GRR
P149	Licoricesaponin A3	C48H72O21	13.93	[M-H]-	983.456	983.449	6.6	983, 821, 351	[M+H]+	985.464	985.465	0.8	985, 823, 647	18260(-)28470(+)	Triterpenoid saponins	GRR
P150	Squamulosone	C15H22O	14.07	-	-	-	-	-	[M+H]+	219.174	219.174	-0.8	203, 161, 133, 105	136500(+)	Ketones	ATR
P151	Natsudaidain 3-(4-O-3-Hydroxy-3-Methylglutaroylglucoside)	C33H40O18	14.32	[M-H]-	723.216	723.214	2.9	417, 402, 387, 359	[M+H]+	725.228	725.229	-0.5	419, 389	81990(-)320100(+)	Flavonoids	CRP/AF
P152	22β-acetoxylglycyrrhizicacid	C44H64O18	14.33	[M-H]-	879.407	879.402	5.6	879, 703, 643, 417, 315, 289, 193, 175, 113	-	-	-	-	-	111300(-)	Triterpenoid saponins	GRR
P153	11-hydroxy-valenc-1(10)-en-2-one	C15H24O2	14.38	-	-	-	-	-	[M+H]+	237.185	237.185	-0.6	219, 189, 163, 149, 135, 131, 119, 91, 79	70540(+)	Ketones	AOF
P154	Licoricesaponine G2 isomer	C42H62O17	14.48	[M-H]-	837.395	837.391	4.6	351, 193	[M+H]+	829.406	839.406	0.3	839, 663, 645, 487, 469, 451, 405	50490(-)	Triterpenoid saponins	GRR
P155	Taurocholic acid	C26H45NO7S	14.48	[M-H]-	514.286	514.284	2.5	514	-	-	-	-	-	41370(-)	Steroids	ACB
P156	9,10-Dihydroxy-8-oxo-12-octadecenoic acid	C18H32O5	14.56	[M-H]-	327.218	327.218	1.2	229, 211, 171	-	-	-	-	-	25910(-)	Organic acids	HFG
P157	Naringenin	C15H12O5	14.59	[M-H]-	271.062	271.061	2.3	187, 177, 151,119, 107	[M+H]+	273.076	273.076	0.6	153, 147, 119, 273	33210(-)19680(+)	Flavonoids	GRR/GF/CRP/AF
P158	Poricoic acid E	C30H44O6	14.74	-	-	-	-	-	[M+H]+	501.321	501.321	-0.2	465, 455, 447, 429, 419, 391, 325, 307	65640(+)	Triterpenoid acids	P
P159	Glycocholic acid	C26H43NO6	14.78	[M-H]-	464.301	464.302	-1	74	-	-	-	-	-	14180(-)	Steroids	ACB
P160	Tenuifolin	C36H56O12	14.82	[M-H]-	679.37	679.371	1.9	455, 425, 179, 119, 89	-	-	-	-	-	280100(-)	Triterpenoid saponins	POR
P161	Euscaphic acid B	C30H46O5	14.94	-	-	-	-	-	[M+H]+	487.342	487.342	0.2	405, 317, 189	15200(+)	Triterpenoid acids	GF
P162	Homoeriodictyol	C16H14O6	14.95	[M-H]-	301.072	301.072	2	286, 242, 199, 164, 151, 136, 107	-	-	-	-	-	30040(-)	Flavonoids	CRP/AF
P163	3-oxo-16α-hydroxylanosta-7,9(11),24-trien-21-oic acid	C30H44O4	14.95	-	-	-	-	-	[M+H]+	469.33	469.331	-1.9	451	25270(+)	Triterpenoid acids	P
P164	Citrusin I	C34H53N7O9	14.95	[M-H]-	702.382	702.383	-2.2	658, 614	-	-	-	-	-	1389(-)	Alkaloids	CRP
P165	Licoricesaponine G2	C42H62O17	15	[M-H]-	837.395	837.391	4.6	837, 819, 661, 351, 193	-	-	-	-	-	134400(-)	Triterpenoid saponins	GRR
P166	Pinellic Acid	C18H34O5	15.04	[M-H]-	329.234	329.233	2.8	229, 211, 171, 139	-	-	-	-	-	235600(-)	Organic acids	HFG/ML
P167	Dehydro-nootkatone	C15H20O	15.09	-	-	-	-	-	[M+H]+	217.159	217.159	-0.9	179, 155, 135, 91, 83	42870(+)	Ketones	AOF
P168	Monohydroxy-tetramethoxyflavone	C19H18O7	15.22	-	-	-	-	-	[M+H]+	359.112	359.113	-0.9	344, 329, 314, 311, 257, 183	15090(+)	Flavonoids	CRP/AF
P169	Tangeretin	C20H20O7	15.23	-	-	-	-	-	[M+H]+	373.128	373.128	-0.6	357, 358, 343, 315, 153	51740(+)	Flavonoids	CRP/AF
P170	Variecolorquinone A	C20H18O9	15.29	[M-H]-	401.088	401.088	1.5	357, 313, 269, 225, 181, 121, 77	-	-	-	-	-	254800(-)	Anthranones	ATR
P171	Deacetylnomilinic acid	C26H34O9	15.34	[M-H]-	489.213	489.213	0.7	471, 333, 289	-	-	-	-	-	9054(-)	Limonoids	CRP
P172	Pinicolic acid E	C30H46O4	15.39	-	-	-	-	-	[M+H]+	471.347	471.347	-0.4	453, 407, 317, 235	37340(+)	Triterpenoid acids	P
P173	Isoliquiritigenin	C15H12O4	15.43	[M-H]-	255.066	255.066	0.1	255, 135, 119, 91	[M+H]+	257.081	257.081	-0.2	257, 147, 137, 119, 81	183300(-)209200(+)	Flavonoids	GRR
P174	Glycyrrhizic acid*	C42H62O16	15.47	[M-H]-	821.401	821.396	5.8	821, 351, 193	[M+H]+	823.411	823.412	0.5	647, 471, 453	880500(-)607000(+)	Triterpenoid saponins	GRR
P175	7-hydroxy-5,6,8,3',4'-pentamethoxyflavone	C20H20O8	15.48	-	-	-	-	-	[M+H]+	389.123	389.123	0.6	374, 359, 341, 313, 268	24430(+)	Flavonoids	CRP
P176	Ichangin	C26H32O9	15.58	[M-H]-	487.197	487.197	0.3	427, 402	-	-	-	-	-	4193(-)	Limonoids	CRP
P177	7-O-glycochenodeoxycholic acid	C26H41NO5	15.62/15.87	[M-H]-	446.291	446.291	-0.5	446, 402, 74	-	-	-	-	-	10270(-)	Steroids	ACB
P178	Tatarinowin C	C15H24O4	15.65	[M-H]-	267.16	267.16	0.5	252, 251, 223, 195, 132	-	-	-	-	-	3318(-)	Ketones	ATR
P179	Formononetin	C16H12O4	15.69	[M-H]-	267.066	267.066	-0.6	252, 223, 208, 195, 132	[M+H]+	269.081	269.081	0	254, 237, 213, 107	67580(-)541100(+)	Flavonoids	AR/GRR
P180	Methoxsalen	C12H8O4	15.75	-	-	-	-	-	[M+H]+	217.049	217.049	-1.4	202, 174, 146, 118	37350(+)	Coumarins	CRP
P181	Isoobacunoic acid	C26H32O8	15.89	-	-	-	-	-	[M+H]+	473.216	473.217	-1.5	455, 427, 369, 161	26280(+)	Limonoids	CRP
P182	Licoricesaponine H2	C42H62O16	15.94	[M-H]-	821.405	821.396	5.8	821, 351, 193	[M+H]+	823.411	823.412	0.5	647, 471, 453	57250(-)31760(+)	Triterpenoid saponins	GRR
P183	N-lauryldiethanolamine	C16H35NO2	15.94	-	-	-	-	-	[M+H]+	274.274	274.274	1.1	256, 230, 106, 88	4901000(+)	Alkaloids	ATR
P184	3,5,7,4'-tetramethoxyflavone	C19H18O6	15.96	-	-	-	-	-	[M+H]+	343.118	343.118	0.9	328, 313, 285, 181, 153	20550(+)	Flavonoids	CRP/AF
P185	p-hydroxyphenethyl ferulate	C18H18O5	16.02	[M-H]-	313.109	313.108	2.8	283, 193, 134	-	-	-	-	-	2244(-)	Phenylpropanoids	NRR
P186	Oxyphyllenone H	C14H22O2	16.02	-	-	-	-	-	[M+H]+	223.169	223.169	-0.5	207, 191, 149, 133, 75	37540(+)	Ketones	AOF
P187	Phytosphingosine	C18H39NO3	16.03	-	-	-	-	-	[M+H]+	313.3	318.3	0.2	300, 256, 212, 88	289.8(+)	Alkaloids	ATR
P188	Propioveratrone	C11H14O3	16.2	[M-H]-	193.087	193.087	0.5	178, 177, 163	-	-	-	-	-	6205(-)	Phenylpropanoids	ATR
P189	Limonin*	C26H30O8	16.36	[M+FA-H]-	515.194	515.192	4.1	469, 401, 229, 199	-	-	-	-	-	602400(-)	Limonoids	CRP/AF
P190	Oxyphyllone E	C14H20O3	16.51	-	-	-	-	-	[M+H]+	237.149	237.149	-1	193, 159, 149, 109, 91, 83	26330(+)	Ketones	AOF
P191	Nobiletin*	C21H22O8	16.74	-	-	-	-	-	[M+H]+	403.138	403.139	-0.9	388, 373, 355, 327, 211, 183	492100(+)	Flavonoids	CRP/AF
P192	Nomilin	C28H34O9	16.91	-	-	-	-	-	[M+H]+	515.227	515.228	-0.9	469, 437, 369, 161	32580(+)	Limonoids	CRP/AF
P193	3,5,6,7,8,3',4'-heptamethoxyflavone	C22H24O9	17.22	-	-	-	-	-	[M+H]+	433.149	433.149	-0.5	419, 418, 403	273000(+)	Flavonoids	CRP/AF
P194	Obacunone*	C26H30O7	17.68	-	-	-	-	-	[M+H]+	455.206	455.206	-0.9	437, 409, 315, 161	164000(+)	Limonoids	CRP/AF
P195	9,10-dihydroxy-12Z-octadecenoic acid	C18H34O4	18.21	[M-H]-	313.239	313.238	1.4	295, 277, 201, 171, 121	-	-	-	-	-	2068(-)	Organic acids	HFG
P196	Dibutyl phthalate	C16H22O4	19.46	[M-H]-	277.144	277.144	-0.7	241, 209, 165, 134, 127, 121,	-	-	-	-	-	1066(-)	Phenol derivatives	CRP/PIR
P197	(s)-3-hydroxypalmitic acid	C16H32O3	22.34	[M-H]-	271.228	271.228	2.4	255, 223	-	-	-	-	-	3961(-)	Organic acids	ACB
P198	Oleic acid	C18H34O2	23.95	[M-H]-	281.249	281.249	0.7	281	-	-	-	-	-	12840(-)	Organic acids	NRR
* indicates that the compound was verified by the control.
