# Supplementary material for: Chemical characterization and metabolic profiling of Xiao-Er-An-Shen Decoction by UPLC-QTOF/MS
Source: Front Pharmacol. 2023 Nov 2;14:1219866. doi: 10.3389/fphar.2023.1219866 (PMC10652787; doi:10.3389/fphar.2023.1219866)
Supplement: Supplementary file 2 [file Table3.XLSX]

## Sheet: Sheet1
SUPPLEMENTARY TABLE 5 | Biotransformation and annotation of XEASD prototypes and metabolic components.
Compound Class	Prototype ID	Prototype Name	Metabolites	Biotransformations	Formula	Ion Mode	m/z	ppm	R.T. (min)	Score
Alkaloids	P20	N-Methyltyramine	M1	Glucuronidation	C15H21NO7	[M+H]+	328.139	-0.9	1.43	86.9
	P20	N-Methyltyramine	M2	Desaturation	C9H11NO	[M+H]+	150.091	-4	1.75	76
	P20	N-Methyltyramine	M3	Desaturation	C9H11NO	[M+H]+	150.091	-1.1	3.43	79.9
	P20	N-Methyltyramine	M4	Ketone Formation	C9H11NO2	[M+H]+	166.086	-0.8	3.59	75
	P20	N-Methyltyramine	M5	Demethylation to Carboxylic Acid	C9H11NO3	[M+H]+	182.081	-2.5	4.16	82.8
	P20	N-Methyltyramine	M6	Loss of CH3N+Demethylation to Carboxylic Acid	C8H8O3	[M+H]+	153.055	2.2	8.31	83.1
	P22	Hordenine	M7	Loss of CH2	C9H13NO	[M+H]+	152.107	-1.8	2.56	80.5
Anthranones	P73	Polygalaxanthone III	M8	Loss of C5H8O5+Sulfate Conjugation	C20H20O13S	[M-H]-	499.051	-7.8	0.88	35.5
	P74	Irisxanthone	M9	Loss of O and O+Methylation	C21H22O9	[M+H]+	419.134	0.5	11.59	75
Coumarins	P83	Umbelliferone	M10	Glucuronidation	C15H14O9	[M-H]-	337.055	-2.9	7.68	81.3
	P44	Cnidioside A	M11	Methylation	C18H22O9	[M+H]+	383.134	0	10.46	85.6
	P131	Marmesin	M12	Oxidation	C14H14O5	[M+H]+	263.092	1.5	10.48	80.3
	P96	Marmesinin	M13	Loss of C6H10O5	C14H14O4	[M+H]+	247.096	-2.8	11.44	74.8
	P96	Marmesinin	M14	Ketone Formation	C20H22O10	[M+H]+	423.127	-2.9	11.46	72.9
	P131	Marmesin	M15	Hydrogenation	C14H16O4	[M+H]+	249.112	0.9	11.6	78.4
	P96	Marmesinin	M16(P125)	Loss of C6H10O5+Methylation	C15H16O4	[M+H]+	261.112	0.8	12.83	75
	P125	5-Isopentenyloxy-7-methoxycoumarins	M17(P131)	Loss of CH2	C14H14O4	[M+H]+	247.096	-0.9	13.28	78.7
	P96	Marmesinin	M17(P131)	Loss of C6H10O5	C14H14O4	[M+H]+	247.096	-0.9	13.28	77.5
Flavonoids	P135	Oroxylin A Glucoronide	M18	Loss of CH2O+Sulfate Conjugation	C21H18O13S	[M+H]+	511.053	-2.6	8.91	53.6
	P135	Oroxylin A Glucoronide	M19	Loss of CH2O	C21H18O10	[M+H]+	431.097	-1.5	9.97	85.6
	P103	Narirutin	M20	Sulfate Conjugation	C27H32O17S	[M-H]-	659.128	-1.8	10.58	78.6
	P136	Liquiritigenin	M21	Glucuronidation	C21H20O10	[M-H]-	431.095	-8.6	10.9	58.6
	P157	Naringenin	M21	Loss of O+Glucuronidation	C21H20O10	[M-H]-	431.095	-8.6	10.9	58.7
	P107	Hesperidin	M22(P85)	Loss of CH2	C27H32O15	[M-H]-	595.168	2.5	10.9	81.2
	P103	Narirutin	M22(P85)	Oxidation	C27H32O15	[M-H]-	595.168	2.5	10.9	81.2
	P111	Neohesperidin	M22(P85)	Loss of CH2	C27H32O15	[M-H]-	595.168	2.5	10.9	81.2
	P136	Liquiritigenin	M23	Glucuronidation	C21H20O10	[M-H]-	431.096	-6.6	11.05	63.6
	P87	Liquiritin	M23	Ketone Formation	C21H20O10	[M-H]-	431.096	-6.6	11.05	63.7
	P157	Naringenin	M23	Loss of O+Glucuronidation	C21H20O10	[M-H]-	431.096	-6.6	11.05	63.6
	P101	Rhoifolin	M24(P97)	Hydrogenation	C27H32O14	[M+H]+	581.186	-1	11.33	75
	P179	Formononetin	M25	Loss of CH2+Sulfate Conjugation	C15H10O7S	[M+H]+	335.022	-0.1	11.59	82
	P101	Rhoifolin	M26(P103)	Hydrogenation	C27H32O14	[M+H]+	581.187	0	11.59	75
	P85	Eriocitrin	M26(P103)	Loss of O	C27H32O14	[M-H]-	579.172	0.7	11.66	94.5
	P107	Hesperidin	M26(P103)	Loss of CH2O	C27H32O14	[M-H]-	579.172	0.7	11.66	94.5
	P111	Neohesperidin	M26(P103)	Loss of CH2O	C27H32O14	[M-H]-	579.172	0.7	11.66	94.5
	P146	Calycosin	M27	Glucuronidation	C22H20O11	[M-H]-	459.091	-5.9	11.68	69.7
	P136	Liquiritigenin	M28	Sulfate Conjugation	C15H12O7S	[M-H]-	335.021	-6.1	11.9	65.3
	P157	Naringenin	M28	Loss of O+Sulfate Conjugation	C15H12O7S	[M-H]-	335.021	-6.1	11.9	65.1
	P157	Naringenin	M29	Glucuronidation	C21H20O11	[M-H]-	447.09	-6.8	12.04	63.2
	P85	Eriocitrin	M30(P111)	Methylation	C28H34O15	[M-H]-	609.181	-2.3	12.11	74.4
	P136	Liquiritigenin	M31	Sulfate Conjugation	C15H12O7S	[M-H]-	335.02	-8	12.21	60
	P157	Naringenin	M31	Loss of O+Sulfate Conjugation	C15H12O7S	[M-H]-	335.02	-8	12.21	60
	P162	Homoeriodictyol	M32	Glucuronidation	C22H22O12	[M-H]-	477.1	-7.6	12.53	70.5
	P162	Homoeriodictyol	M33	Glucuronidation	C22H22O12	[M-H]-	477.101	-7	12.66	67.8
	P175	7-hydroxy-5,6,8,3',4'-pentamethoxyflavone	M34	Loss of CH2O+Glucuronidation	C25H26O13	[M+H]+	535.144	-0.5	12.72	39.1
	P168	Monohydroxy-tetramethoxyflavone	M34	Glucuronidation	C25H26O13	[M+H]+	535.144	-0.5	12.72	50.1
	P179	Formononetin	M35	Glucuronidation	C22H20O10	[M+H]+	445.113	0.1	12.74	92.9
	P135	Oroxylin A Glucoronide	M35	Loss of O	C22H20O10	[M+H]+	445.113	0.1	12.74	95.3
	P175	7-hydroxy-5,6,8,3',4'-pentamethoxyflavone	M36	Glucuronidation	C26H28O14	[M+H]+	565.156	1.1	12.89	91
	P151	Natsudaidain 3-(4-O-3-Hydroxy-3-Methylglutaroylglucoside)	M37	Loss of C6H8O5+Demethylation to Carboxylic Acid	C27H30O15	[M+H]+	595.163	-4.4	13.13	85
	P179	Formononetin	M38	Loss of CH2	C15H10O4	[M+H]+	255.065	0.5	13.2	77
	P135	Oroxylin A Glucoronide	M38	Loss of CH2 and C6H8O7	C15H10O4	[M+H]+	255.065	0.5	13.2	85.6
	P146	Calycosin	M38	Loss of CH2O	C15H10O4	[M-H]-	253.049	-5	13.33	68.1
	P162	Homoeriodictyol	M39(P136)	Loss of CH2O and O	C15H12O4	[M-H]-	255.065	-4.8	13.52	69.8
	P87	Liquiritin	M39(P136)	Loss of C6H10O5	C15H12O4	[M-H]-	255.065	-4.8	13.52	68.1
	P179	Formononetin	M40(P146)	Oxidation	C16H12O5	[M+H]+	285.075	-2	13.66	78.1
	P101	Rhoifolin	M40(P146)	Loss of C12H20O9+Methylation	C16H12O5	[M+H]+	285.075	-2	13.66	74.9
	P179	Formononetin	M40(P146)	Oxidation	C16H12O5	[M+H]+	285.076	1.7	13.66	78
	P151	Natsudaidain 3-(4-O-3-Hydroxy-3-Methylglutaroylglucoside)	M41	Loss of C6H8O5+Demethylation to Carboxylic Acid	C27H30O15	[M+H]+	595.165	-1.1	14.09	90.7
	P97	Naringin	M42	Loss of C12H20O9	C15H12O5	[M+H]+	273.076	1	14.53	89.6
	P85	Eriocitrin	M42	Loss of C12H20O10	C15H12O5	[M-H]-	271.062	3	14.61	83.3
	P107	Hesperidin	M42	Loss of C12H20O9 and CH2O	C15H12O5	[M-H]-	271.062	3	14.61	85.7
	P162	Homoeriodictyol	M42	Loss of CH2O	C15H12O5	[M-H]-	271.062	3	14.61	77.1
	P136	Liquiritigenin	M42	Oxidation	C15H12O5	[M-H]-	271.062	3	14.61	83.8
	P103	Narirutin	M42	Loss of C12H20O9	C15H12O5	[M-H]-	271.062	3	14.61	89.5
	P111	Neohesperidin	M42	Loss of C12H20O9 and CH2O	C15H12O5	[M-H]-	271.062	3	14.61	85.7
	P162	Homoeriodictyol	M43(P157)	Loss of CH2O	C15H12O5	[M-H]-	271.06	-4.4	14.64	74.9
	P136	Liquiritigenin	M43(P157)	Oxidation	C15H12O5	[M-H]-	271.06	-4.4	14.64	74.4
	P136	Liquiritigenin	M44	Hydrogenation	C15H14O4	[M-H]-	257.083	3.3	15.22	75.6
	P175	7-hydroxy-5,6,8,3',4'-pentamethoxyflavone	M45(P168)	Loss of CH2O	C19H18O7	[M+H]+	359.113	2.4	15.24	94.8
	P162	Homoeriodictyol	M46(P173)	Loss of CH2O and O	C15H12O4	[M-H]-	255.065	-4.5	15.49	69.6
	P87	Liquiritin	M46(P173)	Loss of C6H10O5	C15H12O4	[M-H]-	255.065	-4.5	15.49	68.8
	P157	Naringenin	M46(P173)	Loss of O	C15H12O4	[M-H]-	255.065	-4.5	15.49	69.4
	P135	Oroxylin A Glucoronide	M47(P179)	Loss of C6H8O7	C16H12O4	[M+H]+	269.081	1.9	15.62	84.4
	P146	Calycosin	M47(P179)	Loss of O	C16H12O4	[M-H]-	267.065	-4.7	15.73	70.2
	P168	Monohydroxy-tetramethoxyflavone	M48	Loss of CH2O and CH2O+Demethylation	C16H12O5	[M+H]+	285.076	0.7	16.61	75.1
	P135	Oroxylin A Glucoronide	M48	Loss of C6H8O6	C16H12O5	[M+H]+	285.076	0.7	16.61	89.1
	P151	Natsudaidain 3-(4-O-3-Hydroxy-3-Methylglutaroylglucoside)	M49	Loss of C12H18O9	C21H22O9	[M+H]+	419.133	-1.7	17.54	86.4
	P135	Oroxylin A Glucoronide	M50	Loss of O	C22H20O10	[M+H]+	445.113	-0.1	12.7	92
Iridoid glycosides	P53	Loganin	M51	Loss of CH2 and C6H10O5	C10H14O5	[M+H]+	215.091	0.2	5.67	75
	P53	Loganin	M52	Loss of C6H10O5	C11H16O5	[M+H]+	229.108	4.1	6.07	76.1
	P46	Polygalatenoside A	M53(P32)	Loss of C12H20O9+Oxidation	C7H6O3	[M-H]-	137.025	3.1	7.76	72.5
	P46	Polygalatenoside A	M54	Loss of C12H20O9+Glycine Conjugation	C9H9NO3	[M-H]-	178.051	2.2	8.48	74.4
	P35	Morroniside	M55	Loss of C6H10O6+Sulfate Conjugation	C11H16O8S	[M-H]-	307.048	-4.4	9.01	54.6
	P56	Sweroside	M56	Methylation	C17H24O9	[M-H]-	371.131	-9	9.2	59.9
	P53	Loganin	M57	Ketone Formation	C17H24O11	[M+H]+	405.139	-0.6	9.53	79.8
	P56	Sweroside	M58	Loss of C6H10O6+Ketone Formation	C10H10O4	[M-H]-	193.05	-2.3	11.05	86
	P53	Loganin	M59	Loss of C6H10O6+Demethylation and Methylene to Ketone	C10H12O5	[M+H]+	213.076	1.8	11.17	62.9
Ketones	P186	Oxyphyllenone H	M60	Loss of O+Glucuronidation	C18H26O8	[M+H]+	371.17	0.9	11.36	75.4
	P186	Oxyphyllenone H	M61	Demethylation to Carboxylic Acid	C12H16O5	[M+H]+	241.107	0.7	12.79	84.7
	P186	Oxyphyllenone H	M62	Oxidation	C12H18O4	[M+H]+	227.128	1	13.55	84.5
	P124	Teuhetenone A	M60	Glucuronidation	C18H26O8	[M+H]+	371.17	0.9	11.36	75.2
Organic acids	P40	2-benzyl-2,3-dihydroxybutanedioic acid	M63	Loss of O+Sulfate Conjugation	C11H12O8S	[M-H]-	303.017	-5.1	8.68	73.4
	P40	2-benzyl-2,3-dihydroxybutanedioic acid	M64	Hydrogenation	C11H14O6	[M-H]-	241.071	-1.6	9.43	75.6
	P40	2-benzyl-2,3-dihydroxybutanedioic acid	M63	Loss of O+Sulfate Conjugation	C11H12O8S	[M-H]-	303.017	-4.2	10.23	69.7
	P40	2-benzyl-2,3-dihydroxybutanedioic acid	M65	Loss of O+Methylation	C12H14O5	[M-H]-	237.075	-6.1	13.65	65.6
Phenol derivatives	P32	3,4-dihydroxybenzaldehyde	M66	Sulfate Conjugation	C7H6O6S	[M-H]-	216.981	-0.5	5.36	92.1
	P113	Salicylic acid	M66	Sulfate Conjugation	C7H6O6S	[M-H]-	216.981	-0.5	5.36	92.1
	P32	3,4-dihydroxybenzaldehyde	M67	Loss of O	C7H6O2	[M-H]-	121.029	-5	11.83	86
	P113	Salicylic acid	M67	Loss of O	C7H6O2	[M-H]-	121.029	-5	11.83	86
Phenylpropanoid glycosides	P41	Sibiricose A1	M68	Loss of C17H20O10+Demethylation to Carboxylic Acid	C6H10O7	[M-H]-	193.036	0.8	0.91	62.5
	P36	Sibiricose A5	M68	Loss of C16H18O9+Demethylation to Carboxylic Acid	C6H10O7	[M-H]-	193.036	0.8	0.91	75
	P41	Sibiricose A1	M69	Loss of C17H20O10+Ketone Formation	C6H10O6	[M-H]-	177.041	1.8	0.99	75
	P129	Tenuifoliose J	M53(P32)	Loss of C52H66O31+Oxidation	C7H6O3	[M-H]-	137.025	3.1	7.76	72.2
	P116	Tenuifoliside A	M54	Loss of C24H32O15+Glycine Conjugation	C9H9NO3	[M+H]+	180.066	4.1	8.42	69.8
	P129	Tenuifoliose J	M54	Loss of C52H66O31+Glycine Conjugation	C9H9NO3	[M-H]-	178.051	2.2	8.48	57.8
	P70	Glomeratose A	M70	Loss of CH2	C23H32O15	[M+H]+	549.181	-1.6	8.85	70.2
	P116	Tenuifoliside A	M70	Loss of CH2 and C7H4O2	C23H32O15	[M+H]+	549.181	-1.6	8.85	62.5
	P116	Tenuifoliside A	M71	Loss of C7H4O2	C24H34O15	[M+H]+	563.197	-1	10.46	75
	P41	Sibiricose A1	M72(P92)	Loss of C12H20O10	C11H12O5	[M-H]-	223.062	2.4	11.05	79.5
	P94	2,4,5-trimethoxybenzoic acid	M73	Loss of CH2O	C9H10O4	[M+H]+	183.065	1.9	7.65	93
	P94	2,4,5-trimethoxybenzoic acid	M74	Loss of CH2O	C9H10O4	[M+H]+	183.065	0	10.99	87.2
Triterpenoid saponins	P174	Glycyrrhizic acid	M75	Loss of C12H16O12+Oxidation	C30H46O5	[M+H]+	487.341	-2.1	18.25	74.9
	P174	Glycyrrhizic acid	M76	Loss of C12H16O12+Oxidation	C30H46O5	[M+H]+	487.341	-2.2	18.6	74.6
	P174	Glycyrrhizic acid	M77	Loss of C12H16O13+Ketone Formation	C30H44O4	[M+H]+	469.331	-0.9	20.03	75
	P174	Glycyrrhizic acid	M78	Loss of C12H16O12	C30H46O4	[M+H]+	471.346	-2.8	21.08	72.9
