# Supplementary material for: Chemical characterization and metabolic profiling of Xiao-Er-An-Shen Decoction by UPLC-QTOF/MS
Source: Front Pharmacol. 2023 Nov 2;14:1219866. doi: 10.3389/fphar.2023.1219866 (PMC10652787; doi:10.3389/fphar.2023.1219866)
Supplement: Supplementary file 7 [file Table1.XLSX]

## Sheet: 按四神丸的命名法
	SUPPLEMENTARY TABLE 1 | Detailed information of the crude drug materials of Xiao-Er-An-Shen Decoction (XEASD) used in this study.
	Voucher number	Drug name	Herbal name	Plant scientific name/Biological origins	Chinese name	Batch number
	XEASD-(a)	Acori tatarinowii Rhizoma	Acori Tatarinowii Rhizoma	Acorus tatarinowii Schott	Shi-Chang-Pu	Lot: 2021532
	XEASD-(b)	Polygalae Radix	Polygalae Radix	Polygala tenuifolia Willd.	Yuan-Zhi	Lot: 2021501
	XEASD-(c)	Astragali Radix	Astragali Radix	Astragalus membranaceus (Fisch.) Bge. var. mongholicus (Bge.) Hsiao	Huang-Qi	Lot: 2021543
	XEASD-(d)	Arisaema Cum Bile	Arisaematis Rhizoma	Arisaema erubescens (Wall.) Schott	Dan-Nan-Xin	Lot: 2021735
	XEASD-(e)	Citri reticulatae pericarpium	Citri Reticulatae Pericarpium	Citrus reticulata Blanco	Chen-Pi	Lot: 2021877
	XEASD-(f)	Alpiniae oxyphyllae Fructus	Alpiniae Oxyphyllae Fructus	Alpinia oxyphylla Miq.	Yi-Zhi	Lot: 2021005
	XEASD-(g)	Aurantii Fructus	Aurantii Fructus	Citrus aurantium L.	Zhi-Qiao	Lot: 2021676
	XEASD-(h)	Pinelliae Rhizoma	Pinelliae Rhizoma	Pinellia ternata (Thunb.) Breit.	Ban-Xia	Lot: 2021987
	XEASD-(i)	Notopterygii Rhizoma et Radix	Notopterygii Rhizoma et Radix	Notopterygium incisum Ting ex H. T. Chang	Qiang-Huo	Lot: 2021668
	XEASD-(j)	Poria	Poria	Poria cocos (Schw.) Wolf	Fu-Ling	Lot: 2021539
	XEASD-(k)	Fructus Tritici Levis	Fructus Tritici Levis	Triticum aestivum L.	Fu-Xiao-Mai	Lot: 2021211
	XEASD-(l)	Glycyrrhizae Radix et Rhizoma	Glycyrrhizae Radix et Rhizoma	Glycyrrhiza uralensis Fisch.	Gang-Cao	Lot: 2021454
	XEASD-(m)	Corni Fructus	Corni Fructus	Cornus officinalis Sieb. et Zucc.	Shan-Zhu-Yu	Lot: 2021016
	XEASD-(n)	Hordei Fructus Germinatus	Hordei Fructus Germinatus	Hordeum vulgare L.	Mai-Ya	Lot: 2021392
	XEASD-(o)	Massa Medicata Fermentata	Massa Medicata Fermentata	MMF consists of Artemisia caruifolia Buch.-Ham. ex Roxb., Polygonum hydropiper L., Xanthium strumarium L., red bean, Armeniacae Amarum Semen, wheat flour, and wheat bran, which is fermented at a specific temperature and moisture level[1].	Shen-Qu	Lot: 2021783
	XEASD-(p)	Crataegi Fructus	Crataegi Fructus	Crataegus pinnatifida Bge. var. major N. E. Br.	Shan-Zha	Lot: 2021614
	Note: [1] Liu S, Chen L, Duan W, Meng Z, Dong H, Wang X. Comparison of Physicochemical and Bioactive Properties of Polysaccharides from Massa Medicata Fermentata and Its Processed Products. ACS Omega. 2022 Dec 7;7(50):46833-46842. doi: 10.1021/acsomega.2c05932. PMID: 36570240; PMCID: PMC9773791.
